# Supplementary material for: Motion Planning for a Legged Robot with Dynamic Characteristics
Source: Sensors (Basel). 2024 Sep 19;24(18):6070. doi: 10.3390/s24186070 (PMC11435813; doi:10.3390/s24186070)
Supplement: Supplementary file 1 [file sensors-24-06070-s001.zip]

Archive with 1 entries (1 files):
- sensors-3209196-supplementary.mov
